# Supplementary material for: A Stable Fe-Zn Modified Sludge-Derived Biochar for Diuron Removal: Kinetics, Isotherms, Mechanism, and Practical Research
Source: Molecules. 2023 Mar 22;28(6):2868. doi: 10.3390/molecules28062868 (PMC10058066; doi:10.3390/molecules28062868)
Supplement: Supplementary file 1 [file molecules-28-02868-s001.zip]

Archive with 1 entries (1 files):
- molecules-2281020-supplementary.pdf
